# Supplementary material for: Molecular Epidemiology of Carbapenem-Resistant K. pneumoniae Clinical Isolates from the Adult Patients with Comorbidities in a Tertiary Hospital, Southern Saudi Arabia
Source: Antibiotics (Basel). 2022 Nov 25;11(12):1697. doi: 10.3390/antibiotics11121697 (PMC9774885; doi:10.3390/antibiotics11121697)
Supplement: Supplementary file 1 [file antibiotics-11-01697-s001.zip]

Archive with 1 entries (1 files):
- antibiotics-2029881-supplementary.pdf
